# Supplementary material for: Potential crosstalk between SPP1 + TAMs and CD8 + exhausted T cells promotes an immunosuppressive environment in gastric metastatic cancer
Source: J Transl Med. 2024 Feb 16;22:158. doi: 10.1186/s12967-023-04688-1 (PMC10870525; doi:10.1186/s12967-023-04688-1)
Supplement: Supplementary file 2 — Additional file 2: Table S1. Benign/Malignant Epithelial Functional Signature Genes. Table S2. Phagocytosis/Angiogenesis Signature Genes. Table S3. M1/M2 Signature Genes. Table S4. Specific Cell Type Signature Genes. [file 12967_2023_4688_MOESM2_ESM.xlsx]

## Sheet: Table S1
Supplementary Table 1.Benign/Malignant Epithelial Functional Signature Genes
Epithelial Mesenchymal Transition	Cell Motility	Cell Cycle	Gastric Cancer
ADAM15	CALD1	ACVR1	CST1
ADAP1	EGFR	CAMK2A	CXCL9
AGR2	FN1	CAMK2B	CXCL10
AHNAK	ITGB1	CAMK2D	CXCL11
AKAP12	ITGB4	CD2AP	UBD
AKAP2	JAG1	CDK14	IDO1
AKT3	NODAL	CDKN1A	MMP7
ALOX5	PDGFRB	CDKN2A	CLDN1
ANGPTL2	PKN1	CIB1	APOC1
AP1M2	RAC1	CUL1	OLFM4
ARAP2	ROCK1	DLG1	CLDN3
AREG	SORD	DST	CDH17
ARHGAP32	SRPX2	EIF4EBP1	SPP1
ARHGDIB	STAT3	ERBIN	COL10A1
ASPN	TACSTD2	FGFR1	CXCL8
B3GNT3	TGFB1	FHL1	CXCL1
BAG2	VIM	FOXO4	SULF1
BCAS1		HRAS	MMP11
BGN		ID4	SFRP4
BICC1		IFNG	THBS4
BMP7		ILK	THBS2
BNC2		INHBA	BGN
C1S		IRF6	FNDC1
CALD1		ITGB1	COL8A1
CAV1		LLGL2	ASPN
CBLC		MAP2K1	VIL1
CCL8		MAPK1	MUC3A
CD163		MAPK3	INHBA
CD24		MTBP
CD2AP		MUC1
CD46		MYC
CDH1		NR4A3
CDH11		OVOL2
CDH2		PDPN
CDK14		PPP2R1A
CDS1		PTTG1
CEACAM1		RB1
CEACAM5		RBL1
CEACAM6		RBL2
CEP170		RPS27A
CGN		RPS6KB1
CHRDL1		SKP1
CKMT1A		SMC3
CLDN3		SOX2
CLDN4		SRC
CLDN7		SRPK2
CLEC2B		TCF3
CLIC4		TFDP1
COL1A1		TGFB2
COL5A2		THBS1
COL6A1		TP53
COL6A2		TXNIP
CRISPLD2		UBA52
CSF2RB		VASH1
CTSH
CTSK
CXADR
CXCL12
CXCL13
CXCR4
CYB561
CYP1B1
DCN
DDR2
DENND5A
DESI1
DPT
DPYSL3
DSC2
ECM2
ELF3
EMP3
ENPP2
EPCAM
EPHA1
EPN3
EPS8L1
ERBB2
ERBB3
ERMP1
ESRP1
EVI2A
EVPL
F11R
FAM174B
FAP
FBLN1
FBN1
FBP1
FERMT2
FGFR3
FGL2
FHL1
FLI1
FN1
FSTL1
FUT3
FXYD6
GALNT7
GDF15
GIMAP4
GIMAP6
GLYR1
ADGRG1
GREM1
GRHL2
GZMK
HDHD3
HEG1
HGF
HIF1A
IGF1
IL10RA
IL1RN
IRF6
ISLR
ITGB4
ITGB6
ITM2A
JAM2
JAM3
KCNJ8
JCAD
KRT19
KRT7
LAD1
LGALS1
LHFPL6
LLGL2
LOX
LOXL2
LY96
MAF
MEOX2
MFAP4
MISP
MMP2
MPDZ
MRC1
MS4A4A
MS4A6A
MUC1
MYLK
MYO1D
MYO5C
NAP1L3
NR3C1
OAS1
OCLN
OLFML2B
OVOL2
P3H1
PCOLCE
PDGFC
PLEKHO1
PLS1
PLXNC1
PMP22
POPDC3
PPFIBP2
PPL
PPP3R1
PRR15L
PRSS8
PTGDS
PTGIS
PTK6
PTPRC
CAVIN1
PTX3
PYCARD
QKI
RAB25
RBM47
RTN4
RUNX1T1
S100A14
SACS
SAMSN1
SCNN1A
SDC4
SERINC5
SERPINE1
SERPINF1
SERPING1
SFRP1
SFRP2
SH2B3
SH2D3A
SH3YL1
SLC35A3
SLC37A1
SLC44A4
SLIT2
SLPI
SNAI1
SNAI2
SORD
SOX9
SPARC
SPARCL1
SPDEF
SPINT1
SRGN
ST14
SYNE1
TACSTD2
TCF4
TGFB2
TJP2
TJP3
TMC6
TMEM30B
TMPRSS2
TMPRSS4
TNC
TNFSF13
TNS1
TOM1L1
TPM2
TSPAN1
TWIST1
VAMP8
VAV3
VCAM1
VCAN
VIM
VIT
VPS13A
VSIG4
WIPF1
WNT5A
WWTR1
ZCCHC24
ZEB1
ZEB2
ZFPM2
		Cell_Cycle	Gastric_cancer_gene_up_module
		<-	<-
		c('ACVR1',	c("CST1",
		'CAMK2A',	CXCL9,
		'CAMK2B',	CXCL10,
		'CAMK2D',	CXCL11,
		'CD2AP',	UBD,
		'CDK14',	IDO1,
		'CDKN1A',	MMP7,
		'CDKN2A',	CLDN1,
		'CIB1',	APOC1,
		'CUL1',	OLFM4,
		'DLG1',	CLDN3,
		'DST',	CDH17,
		'EIF4EBP1',	SPP1,
		'ERBIN',	COL10A1,
		'FGFR1',	CXCL8,
		'FHL1',	CXCL1,
		'FOXO4',	SULF1,
		'HRAS',	MMP11,
		'ID4',	SFRP4,
		'IFNG',	THBS4,
		'ILK',	THBS2,
		'INHBA',	BGN,
		'IRF6',	FNDC1,
		'ITGB1',	COL8A1,
		'LLGL2',	ASPN,
		'MAP2K1',	VIL1,
		'MAPK1',	MUC3A,
		'MAPK3',	INHBA)
		'MTBP',
		'MUC1',
		'MYC',
		'NR4A3',
		'OVOL2',
		'PDPN',
		'PPP2R1A',
		'PTTG1',
		'RB1',
		'RBL1',
		'RBL2',
		'RPS27A',
		'RPS6KB1',
		'SKP1',
		'SMC3',
		'SOX2',
		'SRC',
		'SRPK2',
		'TCF3',
		'TFDP1',
		'TGFB2',
		'THBS1',
		'TP53',
		'TXNIP',
		'UBA52',
		'VASH1')
		Cell_Cycle	Gastric_cancer_gene_up_module
		<-	<-
		c('ACVR1',	c("CST1",
		'CAMK2A',	CXCL9,
		'CAMK2B',	CXCL10,
		'CAMK2D',	CXCL11,
		'CD2AP',	UBD,
		'CDK14',	IDO1,
		'CDKN1A',	MMP7,
		'CDKN2A',	CLDN1,
		'CIB1',	APOC1,
		'CUL1',	OLFM4,
		'DLG1',	CLDN3,
		'DST',	CDH17,
		'EIF4EBP1',	SPP1,
		'ERBIN',	COL10A1,
		'FGFR1',	CXCL8,
		'FHL1',	CXCL1,
		'FOXO4',	SULF1,
		'HRAS',	MMP11,
		'ID4',	SFRP4,
		'IFNG',	THBS4,
		'ILK',	THBS2,
		'INHBA',	BGN,
		'IRF6',	FNDC1,
		'ITGB1',	COL8A1,
		'LLGL2',	ASPN,
		'MAP2K1',	VIL1,
		'MAPK1',	MUC3A,
		'MAPK3',	INHBA)
		'MTBP',
		'MUC1',
		'MYC',
		'NR4A3',
		'OVOL2',
		'PDPN',
		'PPP2R1A',
		'PTTG1',
		'RB1',
		'RBL1',
		'RBL2',
		'RPS27A',
		'RPS6KB1',
		'SKP1',
		'SMC3',
		'SOX2',
		'SRC',
		'SRPK2',
		'TCF3',
		'TFDP1',
		'TGFB2',
		'THBS1',
		'TP53',
		'TXNIP',
		'UBA52',
		'VASH1')
		Cell_Cycle	Gastric_cancer_gene_up_module
		<-	<-
		c('ACVR1',	c("CST1",
		'CAMK2A',	CXCL9,
		'CAMK2B',	CXCL10,
		'CAMK2D',	CXCL11,
		'CD2AP',	UBD,
		'CDK14',	IDO1,
		'CDKN1A',	MMP7,
		'CDKN2A',	CLDN1,
		'CIB1',	APOC1,
		'CUL1',	OLFM4,
		'DLG1',	CLDN3,
		'DST',	CDH17,
		'EIF4EBP1',	SPP1,
		'ERBIN',	COL10A1,
		'FGFR1',	CXCL8,
		'FHL1',	CXCL1,
		'FOXO4',	SULF1,
		'HRAS',	MMP11,
		'ID4',	SFRP4,
		'IFNG',	THBS4,
		'ILK',	THBS2,
		'INHBA',	BGN,
		'IRF6',	FNDC1,
		'ITGB1',	COL8A1,
		'LLGL2',	ASPN,
		'MAP2K1',	VIL1,
		'MAPK1',	MUC3A,
		'MAPK3',	INHBA)
		'MTBP',
		'MUC1',
		'MYC',
		'NR4A3',
		'OVOL2',
		'PDPN',
		'PPP2R1A',
		'PTTG1',
		'RB1',
		'RBL1',
		'RBL2',
		'RPS27A',
		'RPS6KB1',
		'SKP1',
		'SMC3',
		'SOX2',
		'SRC',
		'SRPK2',
		'TCF3',
		'TFDP1',
		'TGFB2',
		'THBS1',
		'TP53',
		'TXNIP',
		'UBA52',
		'VASH1')
		Cell_Cycle	Gastric_cancer_gene_up_module
		<-	<-
		c('ACVR1',	c("CST1",
		'CAMK2A',	CXCL9,
		'CAMK2B',	CXCL10,
		'CAMK2D',	CXCL11,
		'CD2AP',	UBD,
		'CDK14',	IDO1,
		'CDKN1A',	MMP7,
		'CDKN2A',	CLDN1,
		'CIB1',	APOC1,
		'CUL1',	OLFM4,
		'DLG1',	CLDN3,
		'DST',	CDH17,
		'EIF4EBP1',	SPP1,
		'ERBIN',	COL10A1,
		'FGFR1',	CXCL8,
		'FHL1',	CXCL1,
		'FOXO4',	SULF1,
		'HRAS',	MMP11,
		'ID4',	SFRP4,
		'IFNG',	THBS4,
		'ILK',	THBS2,
		'INHBA',	BGN,
		'IRF6',	FNDC1,
		'ITGB1',	COL8A1,
		'LLGL2',	ASPN,
		'MAP2K1',	VIL1,
		'MAPK1',	MUC3A,
		'MAPK3',	INHBA)
		'MTBP',
		'MUC1',
		'MYC',
		'NR4A3',
		'OVOL2',
		'PDPN',
		'PPP2R1A',
		'PTTG1',
		'RB1',
		'RBL1',
		'RBL2',
		'RPS27A',
		'RPS6KB1',
		'SKP1',
		'SMC3',
		'SOX2',
		'SRC',
		'SRPK2',
		'TCF3',
		'TFDP1',
		'TGFB2',
		'THBS1',
		'TP53',
		'TXNIP',
		'UBA52',
		'VASH1')
		Cell_Cycle	Gastric_cancer_gene_up_module
		<-	<-
		c('ACVR1',	c("CST1",
		'CAMK2A',	CXCL9,
		'CAMK2B',	CXCL10,
		'CAMK2D',	CXCL11,
		'CD2AP',	UBD,
		'CDK14',	IDO1,
		'CDKN1A',	MMP7,
		'CDKN2A',	CLDN1,
		'CIB1',	APOC1,
		'CUL1',	OLFM4,
		'DLG1',	CLDN3,
		'DST',	CDH17,
		'EIF4EBP1',	SPP1,
		'ERBIN',	COL10A1,
		'FGFR1',	CXCL8,
		'FHL1',	CXCL1,
		'FOXO4',	SULF1,
		'HRAS',	MMP11,
		'ID4',	SFRP4,
		'IFNG',	THBS4,
		'ILK',	THBS2,
		'INHBA',	BGN,
		'IRF6',	FNDC1,
		'ITGB1',	COL8A1,
		'LLGL2',	ASPN,
		'MAP2K1',	VIL1,
		'MAPK1',	MUC3A,
		'MAPK3',	INHBA)
		'MTBP',
		'MUC1',
		'MYC',
		'NR4A3',
		'OVOL2',
		'PDPN',
		'PPP2R1A',
		'PTTG1',
		'RB1',
		'RBL1',
		'RBL2',
		'RPS27A',
		'RPS6KB1',
		'SKP1',
		'SMC3',
		'SOX2',
		'SRC',
		'SRPK2',
		'TCF3',
		'TFDP1',
		'TGFB2',
		'THBS1',
		'TP53',
		'TXNIP',
		'UBA52',
		'VASH1')
		Cell_Cycle	Gastric_cancer_gene_up_module
		<-	<-
		c('ACVR1',	c("CST1",
		'CAMK2A',	CXCL9,
		'CAMK2B',	CXCL10,
		'CAMK2D',	CXCL11,
		'CD2AP',	UBD,
		'CDK14',	IDO1,
		'CDKN1A',	MMP7,
		'CDKN2A',	CLDN1,
		'CIB1',	APOC1,
		'CUL1',	OLFM4,
		'DLG1',	CLDN3,
		'DST',	CDH17,
		'EIF4EBP1',	SPP1,
		'ERBIN',	COL10A1,
		'FGFR1',	CXCL8,
		'FHL1',	CXCL1,
		'FOXO4',	SULF1,
		'HRAS',	MMP11,
		'ID4',	SFRP4,
		'IFNG',	THBS4,
		'ILK',	THBS2,
		'INHBA',	BGN,
		'IRF6',	FNDC1,
		'ITGB1',	COL8A1,
		'LLGL2',	ASPN,
		'MAP2K1',	VIL1,
		'MAPK1',	MUC3A,
		'MAPK3',	INHBA)
		'MTBP',
		'MUC1',
		'MYC',
		'NR4A3',
		'OVOL2',
		'PDPN',
		'PPP2R1A',
		'PTTG1',
		'RB1',
		'RBL1',
		'RBL2',
		'RPS27A',
		'RPS6KB1',
		'SKP1',
		'SMC3',
		'SOX2',
		'SRC',
		'SRPK2',
		'TCF3',
		'TFDP1',
		'TGFB2',
		'THBS1',
		'TP53',
		'TXNIP',
		'UBA52',
		'VASH1')
		Cell_Cycle	Gastric_cancer_gene_up_module
		<-	<-
		c('ACVR1',	c("CST1",
		'CAMK2A',	CXCL9,
		'CAMK2B',	CXCL10,
		'CAMK2D',	CXCL11,
		'CD2AP',	UBD,
		'CDK14',	IDO1,
		'CDKN1A',	MMP7,
		'CDKN2A',	CLDN1,
		'CIB1',	APOC1,
		'CUL1',	OLFM4,
		'DLG1',	CLDN3,
		'DST',	CDH17,
		'EIF4EBP1',	SPP1,
		'ERBIN',	COL10A1,
		'FGFR1',	CXCL8,
		'FHL1',	CXCL1,
		'FOXO4',	SULF1,
		'HRAS',	MMP11,
		'ID4',	SFRP4,
		'IFNG',	THBS4,
		'ILK',	THBS2,
		'INHBA',	BGN,
		'IRF6',	FNDC1,
		'ITGB1',	COL8A1,
		'LLGL2',	ASPN,
		'MAP2K1',	VIL1,
		'MAPK1',	MUC3A,
		'MAPK3',	INHBA)
		'MTBP',
		'MUC1',
		'MYC',
		'NR4A3',
		'OVOL2',
		'PDPN',
		'PPP2R1A',
		'PTTG1',
		'RB1',
		'RBL1',
		'RBL2',
		'RPS27A',
		'RPS6KB1',
		'SKP1',
		'SMC3',
		'SOX2',
		'SRC',
		'SRPK2',
		'TCF3',
		'TFDP1',
		'TGFB2',
		'THBS1',
		'TP53',
		'TXNIP',
		'UBA52',
		'VASH1')
		Cell_Cycle	Gastric_cancer_gene_up_module
		<-	<-
		c('ACVR1',	c("CST1",
		'CAMK2A',	CXCL9,
		'CAMK2B',	CXCL10,
		'CAMK2D',	CXCL11,
		'CD2AP',	UBD,
		'CDK14',	IDO1,
		'CDKN1A',	MMP7,
		'CDKN2A',	CLDN1,
		'CIB1',	APOC1,
		'CUL1',	OLFM4,
		'DLG1',	CLDN3,
		'DST',	CDH17,
		'EIF4EBP1',	SPP1,
		'ERBIN',	COL10A1,
		'FGFR1',	CXCL8,
		'FHL1',	CXCL1,
		'FOXO4',	SULF1,
		'HRAS',	MMP11,
		'ID4',	SFRP4,
		'IFNG',	THBS4,
		'ILK',	THBS2,
		'INHBA',	BGN,
		'IRF6',	FNDC1,
		'ITGB1',	COL8A1,
		'LLGL2',	ASPN,
		'MAP2K1',	VIL1,
		'MAPK1',	MUC3A,
		'MAPK3',	INHBA)
		'MTBP',
		'MUC1',
		'MYC',
		'NR4A3',
		'OVOL2',
		'PDPN',
		'PPP2R1A',
		'PTTG1',
		'RB1',
		'RBL1',
		'RBL2',
		'RPS27A',
		'RPS6KB1',
		'SKP1',
		'SMC3',
		'SOX2',
		'SRC',
		'SRPK2',
		'TCF3',
		'TFDP1',
		'TGFB2',
		'THBS1',
		'TP53',
		'TXNIP',
		'UBA52',
		'VASH1')
		Cell_Cycle	Gastric_cancer_gene_up_module
		<-	<-
		c('ACVR1',	c("CST1",
		'CAMK2A',	CXCL9,
		'CAMK2B',	CXCL10,
		'CAMK2D',	CXCL11,
		'CD2AP',	UBD,
		'CDK14',	IDO1,
		'CDKN1A',	MMP7,
		'CDKN2A',	CLDN1,
		'CIB1',	APOC1,
		'CUL1',	OLFM4,
		'DLG1',	CLDN3,
		'DST',	CDH17,
		'EIF4EBP1',	SPP1,
		'ERBIN',	COL10A1,
		'FGFR1',	CXCL8,
		'FHL1',	CXCL1,
		'FOXO4',	SULF1,
		'HRAS',	MMP11,
		'ID4',	SFRP4,
		'IFNG',	THBS4,
		'ILK',	THBS2,
		'INHBA',	BGN,
		'IRF6',	FNDC1,
		'ITGB1',	COL8A1,
		'LLGL2',	ASPN,
		'MAP2K1',	VIL1,
		'MAPK1',	MUC3A,
		'MAPK3',	INHBA)
		'MTBP',
		'MUC1',
		'MYC',
		'NR4A3',
		'OVOL2',
		'PDPN',
		'PPP2R1A',
		'PTTG1',
		'RB1',
		'RBL1',
		'RBL2',
		'RPS27A',
		'RPS6KB1',
		'SKP1',
		'SMC3',
		'SOX2',
		'SRC',
		'SRPK2',
		'TCF3',
		'TFDP1',
		'TGFB2',
		'THBS1',
		'TP53',
		'TXNIP',
		'UBA52',
		'VASH1')
		Cell_Cycle	Gastric_cancer_gene_up_module
		<-	<-
		c('ACVR1',	c("CST1",
		'CAMK2A',	CXCL9,
		'CAMK2B',	CXCL10,
		'CAMK2D',	CXCL11,
		'CD2AP',	UBD,
		'CDK14',	IDO1,
		'CDKN1A',	MMP7,
		'CDKN2A',	CLDN1,
		'CIB1',	APOC1,
		'CUL1',	OLFM4,
		'DLG1',	CLDN3,
		'DST',	CDH17,
		'EIF4EBP1',	SPP1,
		'ERBIN',	COL10A1,
		'FGFR1',	CXCL8,
		'FHL1',	CXCL1,
		'FOXO4',	SULF1,
		'HRAS',	MMP11,
		'ID4',	SFRP4,
		'IFNG',	THBS4,
		'ILK',	THBS2,
		'INHBA',	BGN,
		'IRF6',	FNDC1,
		'ITGB1',	COL8A1,
		'LLGL2',	ASPN,
		'MAP2K1',	VIL1,
		'MAPK1',	MUC3A,
		'MAPK3',	INHBA)
		'MTBP',
		'MUC1',
		'MYC',
		'NR4A3',
		'OVOL2',
		'PDPN',
		'PPP2R1A',
		'PTTG1',
		'RB1',
		'RBL1',
		'RBL2',
		'RPS27A',
		'RPS6KB1',
		'SKP1',
		'SMC3',
		'SOX2',
		'SRC',
		'SRPK2',
		'TCF3',
		'TFDP1',
		'TGFB2',
		'THBS1',
		'TP53',
		'TXNIP',
		'UBA52',
		'VASH1')
		Cell_Cycle	Gastric_cancer_gene_up_module
		<-	<-
		c('ACVR1',	c("CST1",
		'CAMK2A',	CXCL9,
		'CAMK2B',	CXCL10,
		'CAMK2D',	CXCL11,
		'CD2AP',	UBD,
		'CDK14',	IDO1,
		'CDKN1A',	MMP7,
		'CDKN2A',	CLDN1,
		'CIB1',	APOC1,
		'CUL1',	OLFM4,
		'DLG1',	CLDN3,
		'DST',	CDH17,
		'EIF4EBP1',	SPP1,
		'ERBIN',	COL10A1,
		'FGFR1',	CXCL8,
		'FHL1',	CXCL1,
		'FOXO4',	SULF1,
		'HRAS',	MMP11,
		'ID4',	SFRP4,
		'IFNG',	THBS4,
		'ILK',	THBS2,
		'INHBA',	BGN,
		'IRF6',	FNDC1,
		'ITGB1',	COL8A1,
		'LLGL2',	ASPN,
		'MAP2K1',	VIL1,
		'MAPK1',	MUC3A,
		'MAPK3',	INHBA)
		'MTBP',
		'MUC1',
		'MYC',
		'NR4A3',
		'OVOL2',
		'PDPN',
		'PPP2R1A',
		'PTTG1',
		'RB1',
		'RBL1',
		'RBL2',
		'RPS27A',
		'RPS6KB1',
		'SKP1',
		'SMC3',
		'SOX2',
		'SRC',
		'SRPK2',
		'TCF3',
		'TFDP1',
		'TGFB2',
		'THBS1',
		'TP53',
		'TXNIP',
		'UBA52',
		'VASH1')
		Cell_Cycle	Gastric_cancer_gene_up_module
		<-	<-
		c('ACVR1',	c("CST1",
		'CAMK2A',	CXCL9,
		'CAMK2B',	CXCL10,
		'CAMK2D',	CXCL11,
		'CD2AP',	UBD,
		'CDK14',	IDO1,
		'CDKN1A',	MMP7,
		'CDKN2A',	CLDN1,
		'CIB1',	APOC1,
		'CUL1',	OLFM4,
		'DLG1',	CLDN3,
		'DST',	CDH17,
		'EIF4EBP1',	SPP1,
		'ERBIN',	COL10A1,
		'FGFR1',	CXCL8,
		'FHL1',	CXCL1,
		'FOXO4',	SULF1,
		'HRAS',	MMP11,
		'ID4',	SFRP4,
		'IFNG',	THBS4,
		'ILK',	THBS2,
		'INHBA',	BGN,
		'IRF6',	FNDC1,
		'ITGB1',	COL8A1,
		'LLGL2',	ASPN,
		'MAP2K1',	VIL1,
		'MAPK1',	MUC3A,
		'MAPK3',	INHBA)
		'MTBP',
		'MUC1',
		'MYC',
		'NR4A3',
		'OVOL2',
		'PDPN',
		'PPP2R1A',
		'PTTG1',
		'RB1',
		'RBL1',
		'RBL2',
		'RPS27A',
		'RPS6KB1',
		'SKP1',
		'SMC3',
		'SOX2',
		'SRC',
		'SRPK2',
		'TCF3',
		'TFDP1',
		'TGFB2',
		'THBS1',
		'TP53',
		'TXNIP',
		'UBA52',
		'VASH1')
		Cell_Cycle	Gastric_cancer_gene_up_module
		<-	<-
		c('ACVR1',	c("CST1",
		'CAMK2A',	CXCL9,
		'CAMK2B',	CXCL10,
		'CAMK2D',	CXCL11,
		'CD2AP',	UBD,
		'CDK14',	IDO1,
		'CDKN1A',	MMP7,
		'CDKN2A',	CLDN1,
		'CIB1',	APOC1,
		'CUL1',	OLFM4,
		'DLG1',	CLDN3,
		'DST',	CDH17,
		'EIF4EBP1',	SPP1,
		'ERBIN',	COL10A1,
		'FGFR1',	CXCL8,
		'FHL1',	CXCL1,
		'FOXO4',	SULF1,
		'HRAS',	MMP11,
		'ID4',	SFRP4,
		'IFNG',	THBS4,
		'ILK',	THBS2,
		'INHBA',	BGN,
		'IRF6',	FNDC1,
		'ITGB1',	COL8A1,
		'LLGL2',	ASPN,
		'MAP2K1',	VIL1,
		'MAPK1',	MUC3A,
		'MAPK3',	INHBA)
		'MTBP',
		'MUC1',
		'MYC',
		'NR4A3',
		'OVOL2',
		'PDPN',
		'PPP2R1A',
		'PTTG1',
		'RB1',
		'RBL1',
		'RBL2',
		'RPS27A',
		'RPS6KB1',
		'SKP1',
		'SMC3',
		'SOX2',
		'SRC',
		'SRPK2',
		'TCF3',
		'TFDP1',
		'TGFB2',
		'THBS1',
		'TP53',
		'TXNIP',
		'UBA52',
		'VASH1')
		Cell_Cycle	Gastric_cancer_gene_up_module
		<-	<-
		c('ACVR1',	c("CST1",
		'CAMK2A',	CXCL9,
		'CAMK2B',	CXCL10,
		'CAMK2D',	CXCL11,
		'CD2AP',	UBD,
		'CDK14',	IDO1,
		'CDKN1A',	MMP7,
		'CDKN2A',	CLDN1,
		'CIB1',	APOC1,
		'CUL1',	OLFM4,
		'DLG1',	CLDN3,
		'DST',	CDH17,
		'EIF4EBP1',	SPP1,
		'ERBIN',	COL10A1,
		'FGFR1',	CXCL8,
		'FHL1',	CXCL1,
		'FOXO4',	SULF1,
		'HRAS',	MMP11,
		'ID4',	SFRP4,
		'IFNG',	THBS4,
		'ILK',	THBS2,
		'INHBA',	BGN,
		'IRF6',	FNDC1,
		'ITGB1',	COL8A1,
		'LLGL2',	ASPN,
		'MAP2K1',	VIL1,
		'MAPK1',	MUC3A,
		'MAPK3',	INHBA)
		'MTBP',
		'MUC1',
		'MYC',
		'NR4A3',
		'OVOL2',
		'PDPN',
		'PPP2R1A',
		'PTTG1',
		'RB1',
		'RBL1',
		'RBL2',
		'RPS27A',
		'RPS6KB1',
		'SKP1',
		'SMC3',
		'SOX2',
		'SRC',
		'SRPK2',
		'TCF3',
		'TFDP1',
		'TGFB2',
		'THBS1',
		'TP53',
		'TXNIP',
		'UBA52',
		'VASH1')
		Cell_Cycle	Gastric_cancer_gene_up_module
		<-	<-
		c('ACVR1',	c("CST1",
		'CAMK2A',	CXCL9,
		'CAMK2B',	CXCL10,
		'CAMK2D',	CXCL11,
		'CD2AP',	UBD,
		'CDK14',	IDO1,
		'CDKN1A',	MMP7,
		'CDKN2A',	CLDN1,
		'CIB1',	APOC1,
		'CUL1',	OLFM4,
		'DLG1',	CLDN3,
		'DST',	CDH17,
		'EIF4EBP1',	SPP1,
		'ERBIN',	COL10A1,
		'FGFR1',	CXCL8,
		'FHL1',	CXCL1,
		'FOXO4',	SULF1,
		'HRAS',	MMP11,
		'ID4',	SFRP4,
		'IFNG',	THBS4,
		'ILK',	THBS2,
		'INHBA',	BGN,
		'IRF6',	FNDC1,
		'ITGB1',	COL8A1,
		'LLGL2',	ASPN,
		'MAP2K1',	VIL1,
		'MAPK1',	MUC3A,
		'MAPK3',	INHBA)
		'MTBP',
		'MUC1',
		'MYC',
		'NR4A3',
		'OVOL2',
		'PDPN',
		'PPP2R1A',
		'PTTG1',
		'RB1',
		'RBL1',
		'RBL2',
		'RPS27A',
		'RPS6KB1',
		'SKP1',
		'SMC3',
		'SOX2',
		'SRC',
		'SRPK2',
		'TCF3',
		'TFDP1',
		'TGFB2',
		'THBS1',
		'TP53',
		'TXNIP',
		'UBA52',
		'VASH1')
		Cell_Cycle	Gastric_cancer_gene_up_module
		<-	<-
		c('ACVR1',	c("CST1",
		'CAMK2A',	CXCL9,
		'CAMK2B',	CXCL10,
		'CAMK2D',	CXCL11,
		'CD2AP',	UBD,
		'CDK14',	IDO1,
		'CDKN1A',	MMP7,
		'CDKN2A',	CLDN1,
		'CIB1',	APOC1,
		'CUL1',	OLFM4,
		'DLG1',	CLDN3,
		'DST',	CDH17,
		'EIF4EBP1',	SPP1,
		'ERBIN',	COL10A1,
		'FGFR1',	CXCL8,
		'FHL1',	CXCL1,
		'FOXO4',	SULF1,
		'HRAS',	MMP11,
		'ID4',	SFRP4,
		'IFNG',	THBS4,
		'ILK',	THBS2,
		'INHBA',	BGN,
		'IRF6',	FNDC1,
		'ITGB1',	COL8A1,
		'LLGL2',	ASPN,
		'MAP2K1',	VIL1,
		'MAPK1',	MUC3A,
		'MAPK3',	INHBA)
		'MTBP',
		'MUC1',
		'MYC',
		'NR4A3',
		'OVOL2',
		'PDPN',
		'PPP2R1A',
		'PTTG1',
		'RB1',
		'RBL1',
		'RBL2',
		'RPS27A',
		'RPS6KB1',
		'SKP1',
		'SMC3',
		'SOX2',
		'SRC',
		'SRPK2',
		'TCF3',
		'TFDP1',
		'TGFB2',
		'THBS1',
		'TP53',
		'TXNIP',
		'UBA52',
		'VASH1')
		Cell_Cycle	Gastric_cancer_gene_up_module
		<-	<-
		c('ACVR1',	c("CST1",
		'CAMK2A',	CXCL9,
		'CAMK2B',	CXCL10,
		'CAMK2D',	CXCL11,
		'CD2AP',	UBD,
		'CDK14',	IDO1,
		'CDKN1A',	MMP7,
		'CDKN2A',	CLDN1,
		'CIB1',	APOC1,
		'CUL1',	OLFM4,
		'DLG1',	CLDN3,
		'DST',	CDH17,
		'EIF4EBP1',	SPP1,
		'ERBIN',	COL10A1,
		'FGFR1',	CXCL8,
		'FHL1',	CXCL1,
		'FOXO4',	SULF1,
		'HRAS',	MMP11,
		'ID4',	SFRP4,
		'IFNG',	THBS4,
		'ILK',	THBS2,
		'INHBA',	BGN,
		'IRF6',	FNDC1,
		'ITGB1',	COL8A1,
		'LLGL2',	ASPN,
		'MAP2K1',	VIL1,
		'MAPK1',	MUC3A,
		'MAPK3',	INHBA)
		'MTBP',
		'MUC1',
		'MYC',
		'NR4A3',
		'OVOL2',
		'PDPN',
		'PPP2R1A',
		'PTTG1',
		'RB1',
		'RBL1',
		'RBL2',
		'RPS27A',
		'RPS6KB1',
		'SKP1',
		'SMC3',
		'SOX2',
		'SRC',
		'SRPK2',
		'TCF3',
		'TFDP1',
		'TGFB2',
		'THBS1',
		'TP53',
		'TXNIP',
		'UBA52',
		'VASH1')
		Cell_Cycle	Gastric_cancer_gene_up_module
		<-	<-
		c('ACVR1',	c("CST1",
		'CAMK2A',	CXCL9,
		'CAMK2B',	CXCL10,
		'CAMK2D',	CXCL11,
		'CD2AP',	UBD,
		'CDK14',	IDO1,
		'CDKN1A',	MMP7,
		'CDKN2A',	CLDN1,
		'CIB1',	APOC1,
		'CUL1',	OLFM4,
		'DLG1',	CLDN3,
		'DST',	CDH17,
		'EIF4EBP1',	SPP1,
		'ERBIN',	COL10A1,
		'FGFR1',	CXCL8,
		'FHL1',	CXCL1,
		'FOXO4',	SULF1,
		'HRAS',	MMP11,
		'ID4',	SFRP4,
		'IFNG',	THBS4,
		'ILK',	THBS2,
		'INHBA',	BGN,
		'IRF6',	FNDC1,
		'ITGB1',	COL8A1,
		'LLGL2',	ASPN,
		'MAP2K1',	VIL1,
		'MAPK1',	MUC3A,
		'MAPK3',	INHBA)
		'MTBP',
		'MUC1',
		'MYC',
		'NR4A3',
		'OVOL2',
		'PDPN',
		'PPP2R1A',
		'PTTG1',
		'RB1',
		'RBL1',
		'RBL2',
		'RPS27A',
		'RPS6KB1',
		'SKP1',
		'SMC3',
		'SOX2',
		'SRC',
		'SRPK2',
		'TCF3',
		'TFDP1',
		'TGFB2',
		'THBS1',
		'TP53',
		'TXNIP',
		'UBA52',
		'VASH1')
		Cell_Cycle	Gastric_cancer_gene_up_module
		<-	<-
		c('ACVR1',	c("CST1",
		'CAMK2A',	CXCL9,
		'CAMK2B',	CXCL10,
		'CAMK2D',	CXCL11,
		'CD2AP',	UBD,
		'CDK14',	IDO1,
		'CDKN1A',	MMP7,
		'CDKN2A',	CLDN1,
		'CIB1',	APOC1,
		'CUL1',	OLFM4,
		'DLG1',	CLDN3,
		'DST',	CDH17,
		'EIF4EBP1',	SPP1,
		'ERBIN',	COL10A1,
		'FGFR1',	CXCL8,
		'FHL1',	CXCL1,
		'FOXO4',	SULF1,
		'HRAS',	MMP11,
		'ID4',	SFRP4,
		'IFNG',	THBS4,
		'ILK',	THBS2,
		'INHBA',	BGN,
		'IRF6',	FNDC1,
		'ITGB1',	COL8A1,
		'LLGL2',	ASPN,
		'MAP2K1',	VIL1,
		'MAPK1',	MUC3A,
		'MAPK3',	INHBA)
		'MTBP',
		'MUC1',
		'MYC',
		'NR4A3',
		'OVOL2',
		'PDPN',
		'PPP2R1A',
		'PTTG1',
		'RB1',
		'RBL1',
		'RBL2',
		'RPS27A',
		'RPS6KB1',
		'SKP1',
		'SMC3',
		'SOX2',
		'SRC',
		'SRPK2',
		'TCF3',
		'TFDP1',
		'TGFB2',
		'THBS1',
		'TP53',
		'TXNIP',
		'UBA52',
		'VASH1')
		Cell_Cycle	Gastric_cancer_gene_up_module
		<-	<-
		c('ACVR1',	c("CST1",
		'CAMK2A',	CXCL9,
		'CAMK2B',	CXCL10,
		'CAMK2D',	CXCL11,
		'CD2AP',	UBD,
		'CDK14',	IDO1,
		'CDKN1A',	MMP7,
		'CDKN2A',	CLDN1,
		'CIB1',	APOC1,
		'CUL1',	OLFM4,
		'DLG1',	CLDN3,
		'DST',	CDH17,
		'EIF4EBP1',	SPP1,
		'ERBIN',	COL10A1,
		'FGFR1',	CXCL8,
		'FHL1',	CXCL1,
		'FOXO4',	SULF1,
		'HRAS',	MMP11,
		'ID4',	SFRP4,
		'IFNG',	THBS4,
		'ILK',	THBS2,
		'INHBA',	BGN,
		'IRF6',	FNDC1,
		'ITGB1',	COL8A1,
		'LLGL2',	ASPN,
		'MAP2K1',	VIL1,
		'MAPK1',	MUC3A,
		'MAPK3',	INHBA)
		'MTBP',
		'MUC1',
		'MYC',
		'NR4A3',
		'OVOL2',
		'PDPN',
		'PPP2R1A',
		'PTTG1',
		'RB1',
		'RBL1',
		'RBL2',
		'RPS27A',
		'RPS6KB1',
		'SKP1',
		'SMC3',
		'SOX2',
		'SRC',
		'SRPK2',
		'TCF3',
		'TFDP1',
		'TGFB2',
		'THBS1',
		'TP53',
		'TXNIP',
		'UBA52',
		'VASH1')
		Cell_Cycle	Gastric_cancer_gene_up_module
		<-	<-
		c('ACVR1',	c("CST1",
		'CAMK2A',	CXCL9,
		'CAMK2B',	CXCL10,
		'CAMK2D',	CXCL11,
		'CD2AP',	UBD,
		'CDK14',	IDO1,
		'CDKN1A',	MMP7,
		'CDKN2A',	CLDN1,
		'CIB1',	APOC1,
		'CUL1',	OLFM4,
		'DLG1',	CLDN3,
		'DST',	CDH17,
		'EIF4EBP1',	SPP1,
		'ERBIN',	COL10A1,
		'FGFR1',	CXCL8,
		'FHL1',	CXCL1,
		'FOXO4',	SULF1,
		'HRAS',	MMP11,
		'ID4',	SFRP4,
		'IFNG',	THBS4,
		'ILK',	THBS2,
		'INHBA',	BGN,
		'IRF6',	FNDC1,
		'ITGB1',	COL8A1,
		'LLGL2',	ASPN,
		'MAP2K1',	VIL1,
		'MAPK1',	MUC3A,
		'MAPK3',	INHBA)
		'MTBP',
		'MUC1',
		'MYC',
		'NR4A3',
		'OVOL2',
		'PDPN',
		'PPP2R1A',
		'PTTG1',
		'RB1',
		'RBL1',
		'RBL2',
		'RPS27A',
		'RPS6KB1',
		'SKP1',
		'SMC3',
		'SOX2',
		'SRC',
		'SRPK2',
		'TCF3',
		'TFDP1',
		'TGFB2',
		'THBS1',
		'TP53',
		'TXNIP',
		'UBA52',
		'VASH1')
		Cell_Cycle	Gastric_cancer_gene_up_module
		<-	<-
		c('ACVR1',	c("CST1",
		'CAMK2A',	CXCL9,
		'CAMK2B',	CXCL10,
		'CAMK2D',	CXCL11,
		'CD2AP',	UBD,
		'CDK14',	IDO1,
		'CDKN1A',	MMP7,
		'CDKN2A',	CLDN1,
		'CIB1',	APOC1,
		'CUL1',	OLFM4,
		'DLG1',	CLDN3,
		'DST',	CDH17,
		'EIF4EBP1',	SPP1,
		'ERBIN',	COL10A1,
		'FGFR1',	CXCL8,
		'FHL1',	CXCL1,
		'FOXO4',	SULF1,
		'HRAS',	MMP11,
		'ID4',	SFRP4,
		'IFNG',	THBS4,
		'ILK',	THBS2,
		'INHBA',	BGN,
		'IRF6',	FNDC1,
		'ITGB1',	COL8A1,
		'LLGL2',	ASPN,
		'MAP2K1',	VIL1,
		'MAPK1',	MUC3A,
		'MAPK3',	INHBA)
		'MTBP',
		'MUC1',
		'MYC',
		'NR4A3',
		'OVOL2',
		'PDPN',
		'PPP2R1A',
		'PTTG1',
		'RB1',
		'RBL1',
		'RBL2',
		'RPS27A',
		'RPS6KB1',
		'SKP1',
		'SMC3',
		'SOX2',
		'SRC',
		'SRPK2',
		'TCF3',
		'TFDP1',
		'TGFB2',
		'THBS1',
		'TP53',
		'TXNIP',
		'UBA52',
		'VASH1')
		Cell_Cycle	Gastric_cancer_gene_up_module
		<-	<-
		c('ACVR1',	c("CST1",
		'CAMK2A',	CXCL9,
		'CAMK2B',	CXCL10,
		'CAMK2D',	CXCL11,
		'CD2AP',	UBD,
		'CDK14',	IDO1,
		'CDKN1A',	MMP7,
		'CDKN2A',	CLDN1,
		'CIB1',	APOC1,
		'CUL1',	OLFM4,
		'DLG1',	CLDN3,
		'DST',	CDH17,
		'EIF4EBP1',	SPP1,
		'ERBIN',	COL10A1,
		'FGFR1',	CXCL8,
		'FHL1',	CXCL1,
		'FOXO4',	SULF1,
		'HRAS',	MMP11,
		'ID4',	SFRP4,
		'IFNG',	THBS4,
		'ILK',	THBS2,
		'INHBA',	BGN,
		'IRF6',	FNDC1,
		'ITGB1',	COL8A1,
		'LLGL2',	ASPN,
		'MAP2K1',	VIL1,
		'MAPK1',	MUC3A,
		'MAPK3',	INHBA)
		'MTBP',
		'MUC1',
		'MYC',
		'NR4A3',
		'OVOL2',
		'PDPN',
		'PPP2R1A',
		'PTTG1',
		'RB1',
		'RBL1',
		'RBL2',
		'RPS27A',
		'RPS6KB1',
		'SKP1',
		'SMC3',
		'SOX2',
		'SRC',
		'SRPK2',
		'TCF3',
		'TFDP1',
		'TGFB2',
		'THBS1',
		'TP53',
		'TXNIP',
		'UBA52',
		'VASH1')
		Cell_Cycle	Gastric_cancer_gene_up_module
		<-	<-
		c('ACVR1',	c("CST1",
		'CAMK2A',	CXCL9,
		'CAMK2B',	CXCL10,
		'CAMK2D',	CXCL11,
		'CD2AP',	UBD,
		'CDK14',	IDO1,
		'CDKN1A',	MMP7,
		'CDKN2A',	CLDN1,
		'CIB1',	APOC1,
		'CUL1',	OLFM4,
		'DLG1',	CLDN3,
		'DST',	CDH17,
		'EIF4EBP1',	SPP1,
		'ERBIN',	COL10A1,
		'FGFR1',	CXCL8,
		'FHL1',	CXCL1,
		'FOXO4',	SULF1,
		'HRAS',	MMP11,
		'ID4',	SFRP4,
		'IFNG',	THBS4,
		'ILK',	THBS2,
		'INHBA',	BGN,
		'IRF6',	FNDC1,
		'ITGB1',	COL8A1,
		'LLGL2',	ASPN,
		'MAP2K1',	VIL1,
		'MAPK1',	MUC3A,
		'MAPK3',	INHBA)
		'MTBP',
		'MUC1',
		'MYC',
		'NR4A3',
		'OVOL2',
		'PDPN',
		'PPP2R1A',
		'PTTG1',
		'RB1',
		'RBL1',
		'RBL2',
		'RPS27A',
		'RPS6KB1',
		'SKP1',
		'SMC3',
		'SOX2',
		'SRC',
		'SRPK2',
		'TCF3',
		'TFDP1',
		'TGFB2',
		'THBS1',
		'TP53',
		'TXNIP',
		'UBA52',
		'VASH1')
		Cell_Cycle	Gastric_cancer_gene_up_module
		<-	<-
		c('ACVR1',	c("CST1",
		'CAMK2A',	CXCL9,
		'CAMK2B',	CXCL10,
		'CAMK2D',	CXCL11,
		'CD2AP',	UBD,
		'CDK14',	IDO1,
		'CDKN1A',	MMP7,
		'CDKN2A',	CLDN1,
		'CIB1',	APOC1,
		'CUL1',	OLFM4,
		'DLG1',	CLDN3,
		'DST',	CDH17,
		'EIF4EBP1',	SPP1,
		'ERBIN',	COL10A1,
		'FGFR1',	CXCL8,
		'FHL1',	CXCL1,
		'FOXO4',	SULF1,
		'HRAS',	MMP11,
		'ID4',	SFRP4,
		'IFNG',	THBS4,
		'ILK',	THBS2,
		'INHBA',	BGN,
		'IRF6',	FNDC1,
		'ITGB1',	COL8A1,
		'LLGL2',	ASPN,
		'MAP2K1',	VIL1,
		'MAPK1',	MUC3A,
		'MAPK3',	INHBA)
		'MTBP',
		'MUC1',
		'MYC',
		'NR4A3',
		'OVOL2',
		'PDPN',
		'PPP2R1A',
		'PTTG1',
		'RB1',
		'RBL1',
		'RBL2',
		'RPS27A',
		'RPS6KB1',
		'SKP1',
		'SMC3',
		'SOX2',
		'SRC',
		'SRPK2',
		'TCF3',
		'TFDP1',
		'TGFB2',
		'THBS1',
		'TP53',
		'TXNIP',
		'UBA52',
		'VASH1')
		Cell_Cycle	Gastric_cancer_gene_up_module
		<-	<-
		c('ACVR1',	c("CST1",
		'CAMK2A',	CXCL9,
		'CAMK2B',	CXCL10,
		'CAMK2D',	CXCL11,
		'CD2AP',	UBD,
		'CDK14',	IDO1,
		'CDKN1A',	MMP7,
		'CDKN2A',	CLDN1,
		'CIB1',	APOC1,
		'CUL1',	OLFM4,
		'DLG1',	CLDN3,
		'DST',	CDH17,
		'EIF4EBP1',	SPP1,
		'ERBIN',	COL10A1,
		'FGFR1',	CXCL8,
		'FHL1',	CXCL1,
		'FOXO4',	SULF1,
		'HRAS',	MMP11,
		'ID4',	SFRP4,
		'IFNG',	THBS4,
		'ILK',	THBS2,
		'INHBA',	BGN,
		'IRF6',	FNDC1,
		'ITGB1',	COL8A1,
		'LLGL2',	ASPN,
		'MAP2K1',	VIL1,
		'MAPK1',	MUC3A,
		'MAPK3',	INHBA)
		'MTBP',
		'MUC1',
		'MYC',
		'NR4A3',
		'OVOL2',
		'PDPN',
		'PPP2R1A',
		'PTTG1',
		'RB1',
		'RBL1',
		'RBL2',
		'RPS27A',
		'RPS6KB1',
		'SKP1',
		'SMC3',
		'SOX2',
		'SRC',
		'SRPK2',
		'TCF3',
		'TFDP1',
		'TGFB2',
		'THBS1',
		'TP53',
		'TXNIP',
		'UBA52',
		'VASH1')
		Cell_Cycle	Gastric_cancer_gene_up_module
		<-	<-
		c('ACVR1',	c("CST1",
		'CAMK2A',	CXCL9,
		'CAMK2B',	CXCL10,
		'CAMK2D',	CXCL11,
		'CD2AP',	UBD,
		'CDK14',	IDO1,
		'CDKN1A',	MMP7,
		'CDKN2A',	CLDN1,
		'CIB1',	APOC1,
		'CUL1',	OLFM4,
		'DLG1',	CLDN3,
		'DST',	CDH17,
		'EIF4EBP1',	SPP1,
		'ERBIN',	COL10A1,
		'FGFR1',	CXCL8,
		'FHL1',	CXCL1,
		'FOXO4',	SULF1,
		'HRAS',	MMP11,
		'ID4',	SFRP4,
		'IFNG',	THBS4,
		'ILK',	THBS2,
		'INHBA',	BGN,
		'IRF6',	FNDC1,
		'ITGB1',	COL8A1,
		'LLGL2',	ASPN,
		'MAP2K1',	VIL1,
		'MAPK1',	MUC3A,
		'MAPK3',	INHBA)
		'MTBP',
		'MUC1',
		'MYC',
		'NR4A3',
		'OVOL2',
		'PDPN',
		'PPP2R1A',
		'PTTG1',
		'RB1',
		'RBL1',
		'RBL2',
		'RPS27A',
		'RPS6KB1',
		'SKP1',
		'SMC3',
		'SOX2',
		'SRC',
		'SRPK2',
		'TCF3',
		'TFDP1',
		'TGFB2',
		'THBS1',
		'TP53',
		'TXNIP',
		'UBA52',
		'VASH1')
		Cell_Cycle	Gastric_cancer_gene_up_module
		<-	<-
		c('ACVR1',	c("CST1",
		'CAMK2A',	CXCL9,
		'CAMK2B',	CXCL10,
		'CAMK2D',	CXCL11,
		'CD2AP',	UBD,
		'CDK14',	IDO1,
		'CDKN1A',	MMP7,
		'CDKN2A',	CLDN1,
		'CIB1',	APOC1,
		'CUL1',	OLFM4,
		'DLG1',	CLDN3,
		'DST',	CDH17,
		'EIF4EBP1',	SPP1,
		'ERBIN',	COL10A1,
		'FGFR1',	CXCL8,
		'FHL1',	CXCL1,
		'FOXO4',	SULF1,
		'HRAS',	MMP11,
		'ID4',	SFRP4,
		'IFNG',	THBS4,
		'ILK',	THBS2,
		'INHBA',	BGN,
		'IRF6',	FNDC1,
		'ITGB1',	COL8A1,
		'LLGL2',	ASPN,
		'MAP2K1',	VIL1,
		'MAPK1',	MUC3A,
		'MAPK3',	INHBA)
		'MTBP',
		'MUC1',
		'MYC',
		'NR4A3',
		'OVOL2',
		'PDPN',
		'PPP2R1A',
		'PTTG1',
		'RB1',
		'RBL1',
		'RBL2',
		'RPS27A',
		'RPS6KB1',
		'SKP1',
		'SMC3',
		'SOX2',
		'SRC',
		'SRPK2',
		'TCF3',
		'TFDP1',
		'TGFB2',
		'THBS1',
		'TP53',
		'TXNIP',
		'UBA52',
		'VASH1')
		Cell_Cycle	Gastric_cancer_gene_up_module
		<-	<-
		c('ACVR1',	c("CST1",
		'CAMK2A',	CXCL9,
		'CAMK2B',	CXCL10,
		'CAMK2D',	CXCL11,
		'CD2AP',	UBD,
		'CDK14',	IDO1,
		'CDKN1A',	MMP7,
		'CDKN2A',	CLDN1,
		'CIB1',	APOC1,
		'CUL1',	OLFM4,
		'DLG1',	CLDN3,
		'DST',	CDH17,
		'EIF4EBP1',	SPP1,
		'ERBIN',	COL10A1,
		'FGFR1',	CXCL8,
		'FHL1',	CXCL1,
		'FOXO4',	SULF1,
		'HRAS',	MMP11,
		'ID4',	SFRP4,
		'IFNG',	THBS4,
		'ILK',	THBS2,
		'INHBA',	BGN,
		'IRF6',	FNDC1,
		'ITGB1',	COL8A1,
		'LLGL2',	ASPN,
		'MAP2K1',	VIL1,
		'MAPK1',	MUC3A,
		'MAPK3',	INHBA)
		'MTBP',
		'MUC1',
		'MYC',
		'NR4A3',
		'OVOL2',
		'PDPN',
		'PPP2R1A',
		'PTTG1',
		'RB1',
		'RBL1',
		'RBL2',
		'RPS27A',
		'RPS6KB1',
		'SKP1',
		'SMC3',
		'SOX2',
		'SRC',
		'SRPK2',
		'TCF3',
		'TFDP1',
		'TGFB2',
		'THBS1',
		'TP53',
		'TXNIP',
		'UBA52',
		'VASH1')
		Cell_Cycle	Gastric_cancer_gene_up_module
		<-	<-
		c('ACVR1',	c("CST1",
		'CAMK2A',	CXCL9,
		'CAMK2B',	CXCL10,
		'CAMK2D',	CXCL11,
		'CD2AP',	UBD,
		'CDK14',	IDO1,
		'CDKN1A',	MMP7,
		'CDKN2A',	CLDN1,
		'CIB1',	APOC1,
		'CUL1',	OLFM4,
		'DLG1',	CLDN3,
		'DST',	CDH17,
		'EIF4EBP1',	SPP1,
		'ERBIN',	COL10A1,
		'FGFR1',	CXCL8,
		'FHL1',	CXCL1,
		'FOXO4',	SULF1,
		'HRAS',	MMP11,
		'ID4',	SFRP4,
		'IFNG',	THBS4,
		'ILK',	THBS2,
		'INHBA',	BGN,
		'IRF6',	FNDC1,
		'ITGB1',	COL8A1,
		'LLGL2',	ASPN,
		'MAP2K1',	VIL1,
		'MAPK1',	MUC3A,
		'MAPK3',	INHBA)
		'MTBP',
		'MUC1',
		'MYC',
		'NR4A3',
		'OVOL2',
		'PDPN',
		'PPP2R1A',
		'PTTG1',
		'RB1',
		'RBL1',
		'RBL2',
		'RPS27A',
		'RPS6KB1',
		'SKP1',
		'SMC3',
		'SOX2',
		'SRC',
		'SRPK2',
		'TCF3',
		'TFDP1',
		'TGFB2',
		'THBS1',
		'TP53',
		'TXNIP',
		'UBA52',
		'VASH1')
		Cell_Cycle	Gastric_cancer_gene_up_module
		<-	<-
		c('ACVR1',	c("CST1",
		'CAMK2A',	CXCL9,
		'CAMK2B',	CXCL10,
		'CAMK2D',	CXCL11,
		'CD2AP',	UBD,
		'CDK14',	IDO1,
		'CDKN1A',	MMP7,
		'CDKN2A',	CLDN1,
		'CIB1',	APOC1,
		'CUL1',	OLFM4,
		'DLG1',	CLDN3,
		'DST',	CDH17,
		'EIF4EBP1',	SPP1,
		'ERBIN',	COL10A1,
		'FGFR1',	CXCL8,
		'FHL1',	CXCL1,
		'FOXO4',	SULF1,
		'HRAS',	MMP11,
		'ID4',	SFRP4,
		'IFNG',	THBS4,
		'ILK',	THBS2,
		'INHBA',	BGN,
		'IRF6',	FNDC1,
		'ITGB1',	COL8A1,
		'LLGL2',	ASPN,
		'MAP2K1',	VIL1,
		'MAPK1',	MUC3A,
		'MAPK3',	INHBA)
		'MTBP',
		'MUC1',
		'MYC',
		'NR4A3',
		'OVOL2',
		'PDPN',
		'PPP2R1A',
		'PTTG1',
		'RB1',
		'RBL1',
		'RBL2',
		'RPS27A',
		'RPS6KB1',
		'SKP1',
		'SMC3',
		'SOX2',
		'SRC',
		'SRPK2',
		'TCF3',
		'TFDP1',
		'TGFB2',
		'THBS1',
		'TP53',
		'TXNIP',
		'UBA52',
		'VASH1')
		Cell_Cycle	Gastric_cancer_gene_up_module
		<-	<-
		c('ACVR1',	c("CST1",
		'CAMK2A',	CXCL9,
		'CAMK2B',	CXCL10,
		'CAMK2D',	CXCL11,
		'CD2AP',	UBD,
		'CDK14',	IDO1,
		'CDKN1A',	MMP7,
		'CDKN2A',	CLDN1,
		'CIB1',	APOC1,
		'CUL1',	OLFM4,
		'DLG1',	CLDN3,
		'DST',	CDH17,
		'EIF4EBP1',	SPP1,
		'ERBIN',	COL10A1,
		'FGFR1',	CXCL8,
		'FHL1',	CXCL1,
		'FOXO4',	SULF1,
		'HRAS',	MMP11,
		'ID4',	SFRP4,
		'IFNG',	THBS4,
		'ILK',	THBS2,
		'INHBA',	BGN,
		'IRF6',	FNDC1,
[truncated: 1,767 more rows]

## Sheet: Table S2
Supplementary Table 2.Phagocytosis/Angiogenesis Signature Genes
Angiogenesis	Phagocytosis
CCND2	MRC1
CCNE1	CD163
CD44	MERTK
CXCR4	C1QB
E2F3
EDN1
EZH2
FGF18
FGFR1
FYN
HEY1
ITGAV
JAG1
JAG2
MMP9
NOTCH1
PDGFA
PTK2
SPP1
STC1
TNFAIP6
TYMP
VAV2
VCAN
VEGFA

## Sheet: Table S3
Supplementary Table 3.M1/M2 Signature Genes
M1	M2
IL23	IL4R
TNF	CCL4
CXCL9	CCL13
CXCL10	CCL20
CXCL11	CCL17
CD86	CCL18
IL1A	CCL22
IL1B	CCL24
IL6	LYVE1
CCL5	VEGFA
IRF5	VEGFB
IRF1	VEGFC
CD40	VEGFD
IDO1	EGF
KYNU	CTSA
CCR7	CTSB
	CTSC
	CTSD
	TGFB1
	TGFB2
	TGFB3
	MMP14
	MMP19
	MMP9
	CLEC7A
	WNT7B
	FASL
	TNFSF12
	TNFSF8
	CD276
	VTCN1
	MSR1
	FN1
	IRF4

## Sheet: Table S4
Supplementary Table 4.Specific Cell Type Signature Genes
GDF15+SPP1+TAM	CD8+T Exhausted Cell	PDCD1+CD8+T Cell	TIGIT+CD8+T Cell	CTLA4+CD8+T	HAVCR2+CD8+T Cell	LAG3+CD8+T Cell	CXCL13+CD8+T Cell
GDF15	CTLA4	PDCD1	TIGIT	CTLA4	HAVCR2	LAG3	CXCL13
SPP1	CXCL13	CD8A	CD8A	CD8A	CD8A	CD8A	CD8A
RGCC	SRGAP3
ARID5B	CD8A
CD68
CD163
CSF1R
